# Supplementary material for: Influence of Phthalates on Cytokine Production in Monocytes and Macrophages: A Systematic Review of Experimental Trials
Source: PLoS One. 2015 Mar 26;10(3):e0120083. doi: 10.1371/journal.pone.0120083 (PMC4374770; doi:10.1371/journal.pone.0120083)
Supplement: S1 Table — Footnote: *: macrophage/monocyte content not confirmed, but cells stimulated with LPS. †: macrophage content confirmed by flow cytometry. BBzP: Butylbenzyl phthalate, DEHP: Di-2-ethylhexyl phthalate, DiNP: Di-iso-nonyl phthalate, DMSO: dimethyl sulfoxide, DnBP: Di-n-butyl phthalate, IL: interleukin, IOD: integrated optical density, LDH: lactate dehydrogenase, LPS: lipopolysaccharide, MBzP: Mono-benzyl phthalate, MEHP: Mono-(2-ethylhexyl) phthalate, MiDP: Mono-iso-decyl phthalate, MiNP: Mono-iso-nonyl phthalate, MnBP: Mono-n-butyl phthalate, MOP: Mono-n-octyl phthalate, ND: not done, NRCT: Non randomised controlled trial, PBS: phosphate buffer saline, PMA: Phorbol 12-myristate 13-acetate, PND: postnatal day, qRT-PCR: quantitative real time polymerase chain reaction, RAW 264 cell line: mouse leukemic monocyte-macrophage cell line, RCT: Randomised controlled trial, rt-PCR: real time polymerase chain reaction, SD: standard deviation, SEM: standard error of the mean, THP-1 cell line: acute monocytic cell line, TNF: tumour necrosis factor. (XLSX) [file pone.0120083.s002.xlsx]

## Sheet: S3
Source	Type of study	Study design	Comments about randomisation	Participants	Age at exposure	Cell/tissue studied	LPS stimulation	Phthalate exposure	Phthalate concentration	Frequency and duration of exposure	Comments about control group	Cytokine studied and method used	Cytokine production measured in supernatant	Number of participants used for cytokine secretion	Cytokine mRNA expression	Number of participants used for mRNA expression	Attrition bias or reporting bias	Funding source
Zheng 2010 [63]	Ex vivo	RCT	Randomisation not specified	Sprague Dawly rats, male	6 weeks	Testicular macrophages and testes homogenates (no cultures but paraffin embedded and frozen tissue) †	No	DnBP	50 and 250 mg/kg/day	Once daily by gavage, for totally 90 days, outcome asssessed at 30 and 90 days	None	IL-1 β (immunohistochemestry, RT-PCR only in testes homogenates and not specific macrophages)	Intracellular cytokine levels measured, not in supernatant. IOD values for IL-1 β protein expression in ED2 positive cells (not given if mean/median and SD/SEM): Control day 30 and day 90 undetectable, DnBP 50 mg/kg/day 1.2±0.24 day 30 and 1.46±0.81 day 90, DnBP 250 mg/kg/day 3.19±0.78 day 30 and 4.00±0,41 day 90.	Three random visual fields of 8 participants	Only assessed in testes homogenates and not specifically macrophages.	At least 3, not given if single, dublicate or triplicate	No information on number of participants excluded or if outcome was excluded.	Key program of the natural science foundation of china. Ministry of science and technology
Tonk 2012 [65]	Ex vivo	NRCT	-	Wistar rats (male)	Juvenil group: post natal day 10. Adult group: PND 50.	Adherent splenocytes (directly after in-vivo exposure) *	Yes, 15 µg/ml	DEHP	1, 3, 10, 30 100, 300, 1000 (only adult) mg/kg/day	Daily for 40 days by gavage	None	TNF-α (Elisa detection limit 16 pg/ml)	Bench mark dose (BMD) in adult group: 0,49 mg/kg/day CI:(0,12-2.23), dose dependent increase. Juvenil group data only in graph, no significant increase.	Adult: 5 per dose group, Juvenil: 3-13 per dose group.	-	-	No information on number of participants lost to follow up in each group and reason why, only that highest exposure juvenil group was excluded/stopped beacuse of several pup deaths.	Not given
Piepenbrink 2005 [62]	Ex vivo	RCT	Randomisation not specified	CD-strain Sprague-Dawley rats (female)	Group 1: pregnant rats from gestation day 6 to 21. Group 2: non-pregnant adults age unknown.	Adherent splenocytes (taken out 5 weeks and 13 weeks after exposure/birth) *	Yes, 10 ng/ml (incubation ex vivo for 24 hours)	DEHP	37.5, 75, 150, 300 mg/kg	Daily for 16 days by gavage	None	TNF-α (Elisa detection limit 0.7 pg/ml)	In 5 week old offspring: mean +/-SEM only in graph, were statistically not different from control levels (843 +/-135 pg/ml). Non pregnant and 13 week old no data because of low cell number.	Not provided for offspring, only for pregnant and non-pregnant rats	-	-	No data mentioned on adult rat mortality, only on pups. Number of pups used for cell cultures not specified.	American chemistry council
Hong 2004 [61]	Ex vivo	NRCT	-	Balb/c mice, (female)	Not clear, 7 to 11 weeks old or older.	Abdominal macrophages, cells obtained 24h after phthalate exposure *	Yes, 1 og 10 ng/ml (incubation ex vivo for 4 hours)	BBzP	1mg/0,1ml/mouse	Once, subcutaneous	Unclear what control group was exposed to (both DMSO and corn oil)? States in paper that "DMSO had no effect at the concentration used (≤ 0,1%)"	TNF-α (Elisa)	No TNF-α production with LPS: results as percentage of respective control: 133,7 ±22.5% with 1 ng/ml LPS (control mean ±SEM= 38,5 ±5,8 ng/ml), and 121,0 ± 14,3% with 10 ng/ml LPS (control mean ±SEM: 60,5 ±7,2 uM. Statistically not different from control.	6 per dose group, 39 in control group	-	-	No information on number of participants excluded or if outcome was excluded.	Ministry of the environment (Japan).
Hong 2004 [61]	In vitro	-	-	Mouse	-	Raw 264 cell line	Yes, 10 ng/ml (incubation together with phthalates)	BBzP	10 μg/ml	Once, incubation 4h	Unclear what control group was exposed to.	TNF-α (Elisa)	Without LPS: no induction of TNF-α by phthalate. With LPS, results as percentage of control: 92,8 ±1,8% (control mean ±SEM=51,4 ±5,8 ng/ml). Statistically different from control.	7 in intervention group. 10 in control group.	-	-	No information provided whether outcomes were excluded and reason why.	Ministry of the environment (Japan).
Nishioka 2012 [71]	In vitro	-	-	Human	-	THP-1 cell line differentiated by PMA-stimulation	No	DEHP	2*10-4 M	Once. incubation for 8h (3 h followed by 5h +/-zymosanA)	None	IL-8, IL-6, IL-1 β, TNF-α (ELISA, qRT-PCR)	Mean +/-SD, data only in graph. Sign increase in TNF-α, IL-1 and IL-8 compared to control. No influence on IL-6.	3 cultures in triplicates	Data only in graph as ratio to housekeepin gene, mean +/- SD. Significant increase compared to control for all cytokines	3 cultures in triplicates	No information on number of participants excluded or if outcome was excluded.	Mizutani foundation for glycoscience. Grant-in-aid from foundation of strategy research projects in private universities from Minnistry of education (Japan)
Bennasroune 2012 [69]	In vitro	-	-	Human	-	THP-1 cell line differentiated by PMA-stimulation	Yes, 5ng/ml (cell viability) or 10 ng/ml (cytokine secretion) (administred 24h after phthalate exposure and incubation for another 24h)	DiNP	0.2, 2, 5 and 10 μM	Once, incubation for 24 h	In cell viability assessment, controls cultures in fresh medium only. In cytokine assessment unclear what controls were exposed to. Unclear what the phthalate was dissolved in.	IL-1 β, IL-8, TNF-α (Elisa)	Mean +/-SD, data only in graph. Significant increase in TNF-α (23%) at 10 μM exposure compared to control. No influence on IL-1β and IL-8.	3 cultures, unclear if triplicates, only mentioned for one measurement	-	-	No information provided whether outcomes were excluded and reason why.	Not given
Glue 2002 [70]	In vitro	-	-	Human	-	THP-1 cell line	Yes, 1 μg/ml (only cytokine assessment)(incubation together with phthalates)	MnBP, MBzP, MEHP, MOP, MiNP, MiDP	0.2, 2, 20, 200 μg/ml (toxcicity). 2 and 20 μg/ml (cytokine mRNA)	Once, incubation 24h	None	IL-1 β, IL-6, IL-12α p35 (qRT-PCR)	-	-	Data only in graph as copies per total RNA, mean +/-SD. No influence by phthalates either with or without LPS.	3, not given if single, double or triplicate	No information provided whether outcomes were excluded and reason why.	Danish environmental research program. Danish allergy research centre.
Kocbach 2012 [68]	In vitro	-	-	Mouse	-	Raw 264.7 cell line	No	MEHP	5*10-5, 10-4, 3*10-4, 5*10-4 and 10-3 M	Once, incubation for 3h	None	TNF-alfa pg/ml (ELISA)	Mean +/-SEM, data only in graph. Concentration dependent increase, significant for ≥ 3*10-4 M.	Not given	-	-	No information provided whether outcomes were excluded and reason why. Possible reporting bias: Time study mentioned but no data provided.	Norwegian research council
Li 2013 [64]	In vitro	-	-	Mouse	8-10 weeks	Murine peritoneal exudate macrophages †	Yes, 100 ng/ml (only cytokine assessement) (incubation 6h after phthalates exposures)	DnBP	10-6, 5*10-6, 10-5, 5*10-5 and 10-4 M (cytotoxcicity), 10-6 and 10-5 M (cytokine+mRNA)	Once, incubation for 24h	Not given if with or without DMSO.	IL-1 β, IL-6, IL10, IL-12, TNF-α (intracellular staining kit, RT-PCR)	Percentage of cytokines in cells, data only in graph. Statistically significant decrease in IL-6, IL-1 β and TNF-α compared to control.	> 5 samples in triplicates	Data only in graph as ratio to control, mean +SD. Statistically significant decrease in IL-6, IL-1 β and TNF-α compared to control.	> 5 samples in triplicates	Possible reporting bias: One concentrations less in cytokine assay that is not excluded because of cytotoxicity.	Public Chinese funds
Yamashita 2005 [67]	In vitro	-	-	Balb/c mice, female	4 weeks when obtained, age when cells were harvested is unclear.	Thioglycolate-induced peritoneal exudate macrophages †	No	DEHP	10-6, 10-7, 10-8 M (IL-1 α), 10-7 M (IL-6, IL-12, TNF-α)	Once, incubation for 24h	Control recieved PBS but no ethanol.	IL-1 α, IL-6, IL-12 (Elisa), TNF-α (L929 bioassay)	Mean ±SEM (ng/ml). IL-1alfa: 10-6M 750 ±2, 10-7M 340 ±41, 10-8M 80 ±18, control 16 ±3. IL-6: 4200 ±270, control 3200 ±246. IL-12: 1750 ±25, control <200. TNF-alfa: 29 ±2, control 10 ±1. All statistically significant increase compared to control.	Unclear, at least 3 times in triplicates	-	-	No information on number of participants excluded or if outcome was excluded. Possible reporting bias: some intervention groups are not shown, only mentioned in discussion (higher DEHP-concentration)	Japanese public research grant
Yamashita 2002 [66]	In vitro	-	-	Balb/c mice, male	8-12 weeks	Thioglycolate-induced peritoneal exudate macrophages †	Yes, 5 ug/ml (incubation 24 h after phthalate exposure)	DEHP	10-7 M	Once, incubation for 2 days.	Not given if with or without ethanol.	IL-1 α (Elisa), TNF-α (L929 bioassay)	Mean ±SEM (ng/ml). IL-1 α without LPS: 325 ±18, control 30 ±5. IL-1 α with LPS: 235 ±18, control 38 ±4. TNF-α without LPS: 240 ±1, control 20 ±1. TNF-α with LPS: 570 ±35, control 240 ±40. All but TNF-α with LPS statistically significant increase compared to control.	Unclear, at least 3 different cultures in triplicates	-	-	No information on number of participants excluded or if outcome was excluded.	Not given.
